# Supplementary material for: Abscisic acid promotes jasmonic acid biosynthesis via a ‘SAPK10‐bZIP72‐AOC’ pathway to synergistically inhibit seed germination in rice (Oryza sativa)
Source: New Phytol. 2020 Jul 28;228(4):1336–53. doi: 10.1111/nph.16774 (PMC7689938; doi:10.1111/nph.16774)
Supplement: Supplementary file 2 — Table S1 Sequences of primers used in this study. [file NPH-228-1336-s002.xlsx]

## Sheet: Table S1
New Phytologist Supporting Information
Article title: Abscisic acid promotes jasmonic acid biosynthesis via a “SAPK10-bZIP72-AOC” pathway to synergistically inhibit seed germination in rice (Oryza sativa L.)
Authors: Yifeng Wang, Yuxuan Hou, Jiehua Qiu, Huimei Wang, Shuang Wang1, Liqun Tang, Xiaohong Tong, Jian Zhang
Article acceptance date: 15 June 2020
Table S1. Sequences of primers used in this study.
Name	Gene ID	Primer sequence (5' to 3')	Usage
Ubi-qRT-F	GenBank accession No.AF184280	GCTCCGTGGCGGTATCAT	qRT-PCR
Ubi-qRT-R		CGGCAGTTGACAGCCCTAG
SAPK1-qRT-F	LOC_Os03g27280	CAAACATAATCCGGTTCAAGG
SAPK1-qRT-R		CTGCGTTGCAAATCCTTTC
SAPK2-qRT-F	LOC_Os07g42940	AAGCTTGTCCGGGATGTG
SAPK2-qRT-R		CTCCCTTTGGACATTCTCGT
SAPK3-qRT-F	LOC_Os10g41490	TTGTTGCCGATCCTTCAAA
SAPK3-qRT-R		GCGTCCGTGTCCTTGTAGTC
SAPK4-qRT-F	LOC_Os01g64970	CAACATCATTCGCTTCAAGG
SAPK4-qRT-R		TCCACGATCACAGATTCGAT
SAPK5-qRT-F	LOC_Os04g59450	CGTCACCCGAACATAATAAGG
SAPK5-qRT-R		CCATCACGATCGCCAGAT
SAPK6-qRT-F	LOC_Os02g34600	CTCTCGCCGGGAGTATGAC
SAPK6-qRT-R		TAAAGGGTCACCCCACAAGA
SAPK7-qRT-F	LOC_Os04g35240	AGTCGTCGCTGCTGCACT
SAPK7-qRT-R		ACCACACATCGGCTGTCTT
SAPK8-qRT-F	LOC_Os03g55600	AGAATGTACGGTTCAGTGAAGATG
SAPK8-qRT-R		CACGGTGGCATACTTGCAT
SAPK9-qRT-F	LOC_Os12g39630	GCTCTTCGAGCGCATCTG
SAPK9-qRT-R		CTTGCATGGAATGGCAGTAG
SAPK10-qRT-F	LOC_Os03g41460	TGCAAGTATGCCATCGTGAC
SAPK10-qRT-R		GCGAATGAAGAACAGACGACTT
bZIP72-qRT-F	LOC_Os09g28310	CGGAGTAGAGAAAGTGGTGGA
bZIP72-qRT-R		CAGCTTCCAATTCCAATGTGT
TRAB1-qRT-F	LOC_Os08g36790	ATATGGATTCAGCGGGCAAGGG
TRAB1-qRT-R		TCCACCACCTTCTCCACGTTAC
OsPP2C06-qRT-F	LOC_Os01g40094	TGCAAGGATCGAGGCAGAAG
OsPP2C06-qRT-R		ATTCGCTTGCGAGCAACATC
OsbZIP46-qRT-F	LOC_Os06g10880	GAACACTGACTGGTCCATGCTG
OsbZIP46-qRT-R		GAGAGAAGCAACTCTGAAGCTGAG
CYP714B1-qRT-F	LOC_Os07g48330	GTGGCGGCGTACCTCTAC
CYP714B1-qRT-R		GCCGATCCCTTGTCTTCTC
OsGA2ox6-qRT-F	LOC_Os04g44150	CAAGGCTGTTCCGTCTGC
OsGA2ox6-qRT-R		GGTACGAGCCGTTGAGCA
OsGA20ox2-qRT-F	LOC_Os01g66100	GCCGACTACTTCTCCAGCAC
OsGA20ox2-qRT-R		GGAGTTCCATGATCGTCAGC
OsGA20ox3-qRT-F	LOC_Os07g07420	GGGGGAGGTGTACCAGGA
OsGA20ox3-qRT-R		GAGCACCTCCGTCACGTC
OsLOX1-qRT-F	LOC_Os03g49380	CCAACCAGACAAAGGCAGTA
OsLOX1-qRT-R		GGGAGAACACCCTCAACAATA
OsLOX2-qRT-F	LOC_Os08g39840	GCATCCCCAACAGCACATC
OsLOX2-qRT-R		AATAAAGATTTGGGAGTGACATATTGG
OsAOS1-qRT-F	LOC_Os03g55800	CGGGACATGGTGGTGGAGA
OsAOS1-qRT-R		GGAGTCGTATCGGAGGAAGAGC
OsAOS2-qRT-F	LOC_Os03g12500	TCGTCGGAAGGCTGTTGC
OsAOS2-qRT-R		ACGATTGACGGCGGAGGT
OsAOC-qRT-F	LOC_Os03g32314	GCCAAGGTGCAGGAGATGTTCG
OsAOC-qRT-R		AGCCGCTTGTCCAGGCTTCC
OsOPR7-qRT-F	LOC_Os08g35740	GACCGCACTGACGAGTATGGT
OsOPR7-qRT-R		CCACAGCCCTAGTTACCTCAAGTAG
OsJAZ11-qRT-F	LOC_Os03g08320	TTCGCGGTGACGTGTGGCTT
OsJAZ11-qRT-R		AGCTGCGCCTTCTCGGTGAT
OsJAZ12-qRT-F	LOC_Os10g25290	AGATGCCGATCGCGAGG
OsJAZ12-qRT-R		GTTGTCGTGATCCTGTGCTTC
bZIP72-KpnI-F		GGGGTACCATGCTGACGGATAGGTGGGG	Over-expression vector
bZIP72-SpeI-R		GGACTAGTTCACCAGGGACCAGTCAGTG
SAPK10-KpnI-F		GGGGTACCATGGACCGGGCGGCGCTGACG
SAPK10-BclI-R		CCTTGATCATCACATAGCGTATACTATCTCCCCA
bZIP72-FLAG-KpnI-F		GGGGTACCATGCTGACGGATAGGTGGGG
bZIP72-FLAG-SpeI-R		GACTAGTTCACTTGTCATCATCGTCCTTGTAGTCCCAGGGACCAGTCAGTG
SAPK10-FLAG-KpnI-F		GGGGTACCATGGACCGGGCGGCGCTGACGGTGG
SAPK10-FLAG-SpeI-F		GACTAGTTCACTTGTCATCATCGTCCTTGTAGTCCATAGCGTATACTATCT
bZIP72-KpnI-F		GGGGTACCATGCTGACGGATAGGTGGGGAGGGA	Subcellular localization
bZIP72-XbaI-R		GCTCTAGACCAGGGACCAGTCAGTGTTCTT
SAPK10-KpnI-F		GGGGTACCATGGACCGGGCGGCGCTGACG
SAPK10-XbaI-R		GCTCTAGACATAGCGTATACTATCTCCCCACTG
SAPK10-BamHI-F		CGGGATCCCAGGGCTCTTTTGCAACAAAGGACT	GUS histochemical analysis
SAPK10-KpnI-R		GGGGTACCCTCTTTTGCCTCCCTCCCTCCCCTC
SAPK10-EcoRI-F		CGGAATTCATGGACCGGGCGGCGCTGACGGTGG	Yeast two-hybrid
SAPK10-PstI-R		AACTGCAGTCACATAGCGTATACTATCTCCCCA
SAPK10-XhoI-R		CCGCTCGAGTCACATAGCGTATACTATCTCCCCA
bZIP72-NdeI-F		GGAATTCCATATGATGCTGACGGATAGGTGGGGAGGGA
bZIP72-EcoRI-R		CGGAATTCTCACCAGGGACCAGTCAGTGTTCTT
bZIP72-EcoRI-F		CGGAATTCATGCTGACGGATAGGTGGGGAGGGA	Pull down
bZIP72-SmaI-R		TCCCCCGGGTCACCAGGGACCAGTCAGTGTTCTT
SAPK10-EcoRI-F		CGGAATTCATGGACCGGGCGGCGCTGACGGTGG
SAPK10-XhoI-R		CCGCTCGAGTCACATAGCGTATACTATCTCCCCA
SAPK10-SalI-R		ACGCGTCGACCTCACATAGCGTATACTATCTCCCCA
bZIP72-FLAG-KpnI-F		GGGGTACCATGCTGACGGATAGGTGGGG	co-IP
bZIP72-FLAG-SpeI-R		GACTAGTTCACTTGTCATCATCGTCCTTGTAGTCCCAGGGACCAGTCAGTG
SAPK10-GFP-KpnI-F		GGGGTACCATGGACCGGGCGGCGCTGACGGTGG
SAPK10-GFP-XbaI-R		GCTCTAGACATAGCGTATACTATCTCCCCA
bZIP72-S71A-mutation-F		GGACTTCGGCGCGATGAACATGGAC	bZIP72/SAPK10 mutation primers (Overlap-PCR)
bZIP72-S71A-mutation-F		GTCCATGTTCATCGCGCCGAAGTCC
SAPK10-S177A-mutation-F		GCAACCAAAAGCCACTGTTGGAACT
SAPK10-S177A-mutation-R		TTCCAACAGTGGCTTTTGGTTGCGA
AOC-probe-F1		GGGAAATTTTGGGGGAGAGAGAGAGCACGTGGGCAGCAGGGGTAGTGCGCGTCCCGCACT	EMSA
AOC-probe-R1		AGTGCGGGACGCGCACTACCCCTGCTGCCCACGTGCTCTCTCTCTCCCCCAAAATTTCCC
AOC-probe-F2		GGGAAATTTTGGGGGAGAGAGAGAGCAAACGGGCAGCAGGGGTAGTGCGCGTCCCGCACT
AOC-probe-R2		AGTGCGGGACGCGCACTACCCCTGCTGCCCGTTTGCTCTCTCTCTCCCCCAAAATTTCCC
AOC-probe-F3		GGGAAATTTTGGGGGAGAGAGAGAGCACGAAGGCAGCAGGGGTAGTGCGCGTCCCGCACT
AOC-probe-R3		AGTGCGGGACGCGCACTACCCCTGCTGCCTTCGTGCTCTCTCTCTCCCCCAAAATTTCCC
AOC-probe-F4		GGGAAATTTTGGGGGAGAGAGAGAGCACGTAGGCAGCAGGGGTAGTGCGCGTCCCGCACT
AOC-probe-R4		AGTGCGGGACGCGCACTACCCCTGCTGCCTACGTGCTCTCTCTCTCCCCCAAAATTTCCC
LOX1-probe-F		GAGTCCACGGCCATGAGCTTAGCTTGTCATGCACGTAGCTTAATTAGGCCCGGAACTTCC
LOX1-probe-R		GGAAGTTCCGGGCCTAATTAAGCTACGTGCATGACAAGCTAAGCTCATGGCCGTGGACTC
AOS1-probe-F		CGGTGGCTTTCCGGTGGCCCGGCGATGGGCGCGCACGTGGGGAAGATGGGTGCAGACTCC
AOS1-probe-R		GGAGTCTGCACCCATCTTCCCCACGTGCGCGCCCATCGCCGGGCCACCGGAAAGCCACCG
GA3ox1-probe-F	LOC_Os05g08540	GAAGTTGACAACGCCAGAGCGAGCGCCACGTGTGGACACGGCCTTCTTCGTCGGCGCGAA
GA3ox1-probe-R		TTCGCGCCGACGAAGAAGGCCGTGTCCACACGTGGCGCTCGCTCTGGCGTTGTCAACTTC
GA2ox5-probe-F	LOC_Os07g01340	CGCGGGCCTCAACGTTCAGTGGCGGCACGCCACACGTTTCATCTCCTAGCTAGCTTGTTG
GA2ox5-probe-R		CAACAAGCTAGCTAGGAGATGAAACGTGTGGCGTGCCGCCACTGAACGTTGAGGCCCGCG
GA20ox2-probe-F		CTCGTAACAGCCCCGGTGTTACACGTGCTCTAAGAGAGATTAATTAAATCGATAAGCTACCAGAGGTTTAGTTTTCCACG TGTTAATTAGATTGGAAAGC
GA20ox2-probe-R		GCTTTCCAATCTAATTAACACGTGGAAAACTAAACCTCTGGTAGCTTATCGATTTAATTAATCTCTCTTAGAGCACGTGT AACACCGGGGCTGTTACGAG
cAOCF1		AGGACCTGTTTAGTTCCTCCAA	ChIP-qPCR
cAOCR1		CACTGCTCCCAACGATTTT
cAOCF2		CCAAGTTGTGGCATAGTAGCA
cAOCR2		CTGCATGTCTTGAGGTCGTT
cAOCF3		CGTACCTGACCTACGAGGAGT
cAOCR3		GGGATGCCCTTGAGGTAGA
cAOCF4		GCGATGAGCCGATGAACTG
cAOCR4		GAACTCTTTGACTTTACTACCCTGA
AOC-190fLUC-HindIII-F		GGCCAGTGCCAAGCTTAAAAGTATTTTAATAAAATC	Luciferase transcriptional activity assay
AOC-190fLUC-BglII-R		AGGGTCTTGCAGATCTGATGGGGAAATTTTGGGGGA
bZIP72-none-BamHI-F		TAGAACTAGTGGATCCATGCTGACGGATAGGTGGGG
bZIP72-none-EcoRI-R		GCTTGATATCGAATTCTCACCAGGGACCAGTCAGTG
SAPK10-U3-F		GGCAGATCGACGAGAACGTGCAG	Crispr-cas9 vector
SAPK10-U3-R		AAACCTGCACGTTCTCGTCGATC
bZIP72-U3-F		GGCATGCTGACGGATAGGTGGGG
bZIP72-U3-R		AAACCCCCACCTATCCGTCAGCA
bZIP72/TRAB1-U3-F		GGCAGAGGAGGATGATCAAGAAC
bZIP72/TRAB1-U3-R		AAACGTTCTTGATCATCCTCCTC
This is the end of this table.
